# Supplementary material for: Enrichment and Genome Sequence of the Group I.1a Ammonia-Oxidizing Archaeon “Ca. Nitrosotenuis uzonensis” Representing a Clade Globally Distributed in Thermal Habitats
Source: PLoS One. 2013 Nov 20;8(11):e80835. doi: 10.1371/journal.pone.0080835 (PMC3835317; doi:10.1371/journal.pone.0080835)
Supplement: File S1 — Combined file containing tables S1-S10. (XLSX) [file pone.0080835.s004.xlsx]

## Sheet: Table S1
Table S1. Oligonucleotide primers used in PCR-amplifications
Primer name	Target gene	Specificity	Annealing temperature [°C]	Reference
21F	16S rRNA	Archaea	56	DeLong, 1992
27f	16S rRNA	Bacteria	54	Lane, 1991
616V	16S rRNA	Bacteria	54	Juretschko et al., 1998
1492R	16S rRNA	Bacteria and Archaea	54-56	Lane, 1991
1390R	16S rRNA	Bacteria and Archaea	54-56	Zheng, 1996
Arch-amoAF	amoA	archaeal ammonia-oxidizers	54	Francis et al., 2005
Arch-amoAR	amoA	archaeal ammonia-oxidizers	54	Francis et al., 2005
amoA1F	amoA	bacterial ammonia-oxidizers	50	Rotthauwe et al., 1997
amoA2R	amoA	bacterial ammonia-oxidizers	50	Rotthauwe et al., 1997
CrenAmo2.1F	amoB	archaeal ammonia-oxidizers	54	Könneke et al., 2005
CrenAmo2.1R	amoB	archaeal ammonia-oxidizers	54	Könneke et al., 2005
hcd911F	hcd	archaea	55	Offre et al., 2011
hcd1267R	hcd	archaea	55	Offre et al., 2011
References
DeLong, E.F. (1992) Archaea in coastal marine environments. Proc Natl Acad Sci U S A 89: 5685-5689.
Francis, C.A., Roberts, K.J., Beman, J.M., Santoro, A.E., and Oakley, B.B. (2005) Ubiquity and diversity of ammonia-oxidizing archaea in water columns and sediments of the ocean. Proc Natl Acad Sci U S A 102: 14683-14688.
Juretschko, S., Timmermann, G., Schmid, M., Schleifer, K.H., Pommerening-Röser, A., Koops, H.P., and Wagner, M. (1998) Combined molecular and conventional analyses of nitrifying bacterium diversity in activated sludge: Nitrosococcus mobilis and Nitrospira-like bacteria as dominant populations. Appl Environ Microbiol 64: 3042-3051.
Könneke, M., Bernhard, A.E., de la Torre, J.R., Walker, C.B., Waterbury, J.B., and Stahl, D.A. (2005) Isolation of an autotrophic ammonia-oxidizing marine archaeon. Nature 437: 543-546.
Lane, D.J. (1991) Nucleic acid techniques in bacterial systematics. In. Stackebrandt, E.G., and Goodfellow, M. (eds). Chichester, New York: John Wiley & Sons Ltd., pp. 115-175.
Offre, P., Nicol, G.W., and Prosser, J.I. Community profiling and quantification of putative autotrophic thaumarchaeal communities in environmental samples. Environ Microbiol Rep 3: 245-253
Rotthauwe, J.H., Witzel, K.P., and Liesack, W. (1997) The ammonia monooxygenase structural gene amoA as a functional marker: molecular fine-scale analysis of natural ammonia-oxidizing populations. Appl Environ Microbiol 63: 4704-4712.
Zheng D, Alm EW, Stahl DA, Raskin L. Characterization of Universal Small-Subunit rRNA Hybridization Probes for Quantitative Molecular Microbial Ecology Studies. Appl. Environ. Microbiol. 62, 4504-4513 (1996).

## Sheet: Table S2
Table S2. Oligonucleotide probes used for FISH and/or CARD-FISH
Probe	Sequence (5'-3')	Specificity	Reference
Arch915	GTG CTC CCC CGC CAA TTC CT	most Archaea	Stahl and Amann, 1991
Cren512	CGG CGG CTG ACA CCA G	most Crenarchaeota and Thaumarchaeota	Jurgens et al., 2000
EUB338	GCT GCC TCC CGT AGG AGT	most Bacteria	Amann et al., 1990
EUB338 II	GCA GCC ACC CGT AGG TGT	Planctomycetales	Daims et al., 1999
EUB338 III	GCT GCC ACC CGT AGG TGT	Verrucomirobiales	Daims et al., 1999
NonEUB	ACT CCT ACG GGA GGC AGC	test for unspecific binding	Wallner et al., 1993
Nso190	CGA TCC CCT GCT TTT CTC C	betaproteobacterial ammonia-oxidizing bacteria	Mobarry et al., 1996
Nso1225**	CGC CAT TGT ATT ACG TGT GA	betaproteobacterial ammonia-oxidizing bacteria	Mobarry et al., 1996**
References
Amann, R.I., Binder, B.J., Olson, R.J., Chisholm, S.W., Devereux, R., and Stahl, D.A. (1990) Combination of 16S rRNA-targeted oligonucleotide probes with flow cytometry for analyzing mixed microbial populations. Appl Environ Microbiol 56: 1919-1925.
Daims, H., Bruhl, A., Amann, R., Schleifer, K.H., and Wagner, M. (1999) The domain-specific probe EUB338 is insufficient for the detection of all Bacteria: development and evaluation of a more comprehensive probe set. Syst Appl Microbiol 22: 434-444.
Jurgens, G., Glockner, F., Amann, R., Saano, A., Montonen, L., Likolammi, M., and Münster, U. (2000) Identification of novel Archaea in bacterioplankton of a boreal forest lake by phylogenetic analysis and fluorescent in situ hybridization(1). FEMS Microbiol Ecol 34: 45-56.
Mobarry, B.K., Wagner, M., Urbain, V., Rittmann, B.E., and Stahl, D.A. (1996) Phylogenetic probes for analyzing abundance and spatial organization of nitrifying bacteria. Appl Environ Microbiol 62: 2156-2162.
Stahl, D.A., and Amann, R. (1991) Development and application of nucleic acid probes. In Nucleic acid techniques in bacterial systematics. Stackebrandt, E.G., and Goodfellow, M. (eds). Chichester, New York: John Wiley & Sons Ltd., pp. 205-248.
Wallner, G., Amann, R., and Beisker, W. (1993) Optimizing fluorescent in situ hybridization with rRNA-targeted oligonucleotide probes for flow cytometric identification of microorganisms. Cytometry 14: 136-143.
** Erratum in: Appl. Environ. Microbiol. (1997) 63: 815.

## Sheet: Table S3
Table S3. List of all 138 ArchCOGs identified in the genome of "Ca. Nitrosotenuis uzonensis“.
ArchCOGs were calculated from a list of all 62 archaeal genomes (see below) available at the time of analysis.
Nituzo	nt position	nt position	Description
NITUZv1_10035	26665	27045	ribosomal protein S8e
NITUZv1_10061	46780	47190	translation initiation factor eIF-5A
NITUZv1_10073	56010	56711	sugar nucleotidyltransferase II (probable glucose-1-phosphate thymidylyltransferase)
NITUZv1_30038	105153	106364	sulfate transporter family permease, Xanthine/uracilpermease
NITUZv1_30046	113800	115002	Predicted glycosyltransferase involved in cell wall biogenesis
NITUZv1_30051	117810	118370	TATA-box binding family protein, tbp
NITUZv1_30054	119801	120691	methionine aminopeptidase, type II, map Methionine aminopeptidase
NITUZv1_30065	133510	133818	Protein translation factor SUI1 homolog
NITUZv1_30096	160275	161213	putative deoxyhypusine synthase
NITUZv1_30098	162122	165646	SMC domain protein, Chromosome segregation ATPase
NITUZv1_30100	166633	168081	prolyl-tRNA synthetase, proS
NITUZv1_30111	175797	176780	Glutamate synthase beta chain-related oxidoreductase subunit beta
NITUZv1_30119	184793	185896	Predicted GTPase, GTP1/OBG family, containing TGS domain
NITUZv1_30121	186668	188545	arginyl-tRNA synthetase, argS Arginyl-tRNA synthetase
NITUZv1_30125	189715	190509	tRNA methyltransferase complex GCD14 subunit
NITUZv1_30133	194603	195079	PUA domain containing protein, RNA-binding protein, containing PUA domain
NITUZv1_30141	202194	203222	XPG I domain protein, fen Flap structure-specific endonuclease
NITUZv1_30199	247251	249443	translation elongation factor aEF-2, fusA
NITUZv1_30244	282209	282946	Proteasome subunit alpha
NITUZv1_30247	283957	284949	ribosomal protein L3P
NITUZv1_30248	284946	285755	ribosomal protein L4
NITUZv1_30249	285752	286018	ribosomal protein L23P
NITUZv1_30250	286056	286451	ribosomal protein S19P
NITUZv1_30251	286457	286915	ribosomal protein L22P
NITUZv1_30252	286918	287652	ribosomal protein S3P
NITUZv1_30255	288116	288421	ribosomal protein S17P
NITUZv1_30256	288423	288860	ribosomal protein L14
NITUZv1_30257	288862	289365	ribosomal protein L24P
NITUZv1_30258	289365	290081	ribosomal protein S4e
NITUZv1_30259	290086	290601	ribosomal protein L5P
NITUZv1_30261	290761	291174	ribosomal protein S8P
NITUZv1_30262	291164	291721	ribosomal protein L6P
NITUZv1_30329	339011	340339	asnS Asparaginyl-tRNA synthetase
NITUZv1_30352	360292	361242	inosine monophosphate dehydrogenase/GMP reductase
NITUZv1_30365	371815	373182	peptide chain release factor eRF/aRF, subunit 1
NITUZv1_30389	391598	393508	threonyl-tRNA synthetase|thrS Threonyl-tRNA synthetase
NITUZv1_30392	394800	395894	putative deoxyhypusine synthase
NITUZv1_30411	406545	408050	type III restriction protein res subunit, putative DNA repair helicase
NITUZv1_30413	408693	411230	DNA polymerase B region, DNA polymerase elongation subunit
NITUZv1_30450	450346	451992	methionyl-tRNA synthetase, metG Methionyl-tRNA synthetase
NITUZv1_30475	470489	471463	Thioredoxin reductase
NITUZv1_30491	484375	484683	ribosomal protein S10P
NITUZv1_30492	484699	485997	translation elongation factor EF-1, subunit alpha
NITUZv1_30496	488098	489864	DNA ligase I, ATP-dependent Dnl1
NITUZv1_30498	490625	491158	endA tRNA-splicing endonuclease
NITUZv1_30510	498110	499933	Predicted ATPase, AAA superfamily, containing PIN and KH nucleic acid-binding domains
NITUZv1_30523	509071	510324	asnS Asparaginyl-tRNA synthetase
NITUZv1_40065	565980	569174	isoleucyl-tRNA synthetase, ileS
NITUZv1_40113	604604	605776	Predicted glycosyltransferase involved in cell wall biogenesis
NITUZv1_40114	605845	607041	tRNA pseudouridine synthase D TruD
NITUZv1_40116	608623	608976	Aminoacyl-tRNA hydrolase, pth Peptidyl-tRNA hydrolase
NITUZv1_40118	610431	610712	ef1b Elongation factor 1-beta
NITUZv1_40119	610718	612889	ATPases of AAA+ class, SpoVK, putative cell division Cdc48d, AAA-type ATPase
NITUZv1_40132	621431	622513	ATPase involved in chromosome partitioning
NITUZv1_40133	622740	623363	DNA-directed RNA polymerase, subunit E'
NITUZv1_40152	640778	641434	ribosomal protein L15e
NITUZv1_40190	674880	676028	UPF0095 protein
NITUZv1_40204	686542	687327	Proteasome subunit alpha
NITUZv1_40243	713153	713683	methyltransferase small
NITUZv1_40247	715267	715569	ribosomal protein L21e
NITUZv1_40250	716835	717830	DNA repair and recombination protein radA
NITUZv1_40257	723229	724539	SnoRNP component, Nop56p/58p homolog
NITUZv1_40258	724523	725200	Non-specific serine/threonine protein kinase, flpA Fibrillarin-like rRNA/tRNA 2'-O-methyltransferase
NITUZv1_40259	725188	725814	rnhB Ribonuclease HII
NITUZv1_40260	725877	727007	tRNA methyltransferase, trm1 N(2),N(2)-dimethylguanosine tRNA methyltransferase
NITUZv1_40276	740556	741119	KH type 1 domain protein, putative RNA-binding protein
NITUZv1_40277	741116	741919	Serine/threonine protein kinase involved in cell cycle control
NITUZv1_40278	741945	742310	translation initiation factor eIF-1A
NITUZv1_40280	742590	743018	eif2b Translation initiation factor 2 subunit beta
NITUZv1_40317	764312	765760	protein of unknown function
NITUZv1_40324	771345	773663	valS Valyl-tRNA synthetase
NITUZv1_40338	783911	785542	phenylalanyl-tRNA synthetase, beta subunit, pheT
NITUZv1_40339	785533	786939	phenylalanyl-tRNA synthetase, alpha subunit, pheS
NITUZv1_40340	786992	788104	tryptophanyl-tRNA synthetase, trpS Tryptophanyl-tRNA synthetase
NITUZv1_40359	798261	798734	ribosomal protein S15p/S13e
NITUZv1_40362	800361	801626	serS Seryl-tRNA synthetase
NITUZv1_40363	801658	802272	ribosomal protein S3Ae
NITUZv1_40371	809753	809753	TATA-box binding family protein, tbp
NITUZv1_60255	814076	814561	putative heat shock protein, hsp20-type chaperone
NITUZv1_40388	823202	824986	ABC transporter related, Predicted ATPase, RNase L inhibitor homolog
NITUZv1_40389	825037	825867	protein of unknown functionm, Met10
NITUZv1_40507	923555	924247	peptidase S26B, signal peptidase, microsomal signal peptidase 21 KD subunit
NITUZv1_40519	932462	933910	protein of unknown function
NITUZv1_60031	1044458	1045510	pelA Protein pelota homolog
NITUZv1_60034	1046079	1047281	peptidase M50, TK1820 Membrane-associated metalloprotease, M50 family, containing PDZ domain
NITUZv1_60038	1049253	1049984	ribosomal protein L2P
NITUZv1_60039	1050073	1052283	ATPases of AAA+ class, SpoVK, putative cell division Cdc48d, AAA-type ATPase
NITUZv1_60040	1052354	1053631	glutamyl-tRNA(Gln) amidotransferase, subunit D
NITUZv1_60055	1068165	1068815	DNA repair and recombination protein radA
NITUZv1_60066	1077272	1078072	eif2a Translation initiation factor 2 subunit alpha
NITUZv1_60071	1081816	1083078	Translation initiation factor 2, gamma subunit
NITUZv1_60078	1089242	1090363	priA Probable DNA primase small subunit
NITUZv1_60080	1091466	1092305	putative Xylose isomerase domain protein TIM barrel
NITUZv1_60081	1092342	1093799	glyS Glycyl-tRNA synthetase
NITUZv1_60095	1114765	1116684	RNA-binding protein, snRNP-like protein, Predicted fibronectin-binding protein
NITUZv1_60100	1119322	1119972	HhH-GPD family protein, putative A/G-specific adenine glycosylase
NITUZv1_60138	1146711	1147610	rnz Ribonuclease Z
NITUZv1_60144	1150757	1152091	CCA-adding enzyme
NITUZv1_140156	1159775	1161484	Chaperonin GroEL
NITUZv1_60179	1181750	1183687	beta-lactamase domain protein, cleavage and polyadenylation specficity factor subunit homolog
NITUZv1_60180	1183695	1184327	Proteasome, subunit beta (Multicatalytic endopeptidase complex beta subunit)
NITUZv1_60182	1185466	1186188	peptidylprolyl isomerase, FKBP-type
NITUZv1_60204	1199594	1200637	tyrosyl-tRNA synthetase, tyrS
NITUZv1_60208	1204339	1205082	proliferating cell nuclear antigen PcnA, pcn1 DNA polymerase sliding clamp 1
NITUZv1_60224	1213980	1214477	putative heat shock protein, hsp20-type chaperone
NITUZv1_60257	1245709	1246938	phosphohydrolase - HD superfamily
NITUZv1_60269	1254660	1256753	V-type ATP synthase subunit I, atpI
NITUZv1_60271	1257429	1259201	V-type ATP synthase subnit A, atpA
NITUZv1_60272	1259198	1260580	V-type ATP synthase subunit B, atpB
NITUZv1_60273	1260584	1261216	V-type ATP synthase subnit D, atpD
NITUZv1_140037	1348347	1348799	ribosomal protein S19E
NITUZv1_140038	1348809	1349084	DNA-binding TFAR19-related protein
NITUZv1_140154	1446592	1446873	ribosomal protein L44E
NITUZv1_140156	1448750	1450348	Chaperonin GroEL
NITUZv1_140193	1477863	1478240	ribosomal protein L7Ae/L30e/S12e/Gadd45
NITUZv1_140197	1479085	1480869	translation initiation factor aIF-2
NITUZv1_140200	1481803	1483080	histidyl-tRNA synthetase, hisS
NITUZv1_140203	1484573	1485529	ATPase involved in DNA replication HolB, large subunit
NITUZv1_140215	1497065	1498321	beta-lactamase domain protein, cleavage and polyadenylation specficity factor subunit homolog
NITUZv1_140219	1501238	1502419	GTPase of unknown function domain protein
NITUZv1_140220	1502412	1503401	gcp Putative O-sialoglycoprotein endopeptidase
NITUZv1_140243	1520195	1521898	glutamyl-tRNA synthetase, gltX
NITUZv1_140249	1526118	1526741	ribosomal protein S2P
NITUZv1_140251	1527988	1528224	rpoN DNA-directed RNA polymerase subunit N
NITUZv1_140257	1533337	1533924	ribosomal protein S4P
NITUZv1_140258	1533935	1534567	ribosomal protein S13P
NITUZv1_140269	1546737	1548305	oxygen-independent coproporphyrinogen III oxidase, putative Fe-S oxidoreductase
NITUZv1_140279	1556759	1560106	DNA-directed RNA polymerase
NITUZv1_140280	1560106	1563894	DNA-directed RNA polymerase
NITUZv1_140285	1567360	1567818	Transcription termination-antitermination factor, NusA homolog
NITUZv1_140287	1568226	1568864	ribosomal protein S7P
NITUZv1_140291	1571156	1574002	leucyl-tRNA synthetase, leuS Leucyl-tRNA synthetase
NITUZv1_140292	1573999	1576764	alanyl-tRNA synthetase, alaS Alanyl-tRNA synthetase
NITUZv1_140299	1580496	1580978	ribosomal protein L11P
NITUZv1_140299	1580496	1580978	ribosomal protein S11P
NITUZv1_140300	1581013	1581468	NusG antitermination factor
NITUZv1_140304	1582754	1583209	ribosomal protein L19e
NITUZv1_140305	1583193	1583600	ribosomal protein L30P
NITUZv1_140305	1583193	1583600	ribosomal protein L32e
NITUZv1_140313	1591300	1591782	ribosomal protein L18
NITUZv1_140314	1591785	1592435	ribosomal protein S5P
NITUZv1_140316	1592909	1593331	ribosomal protein L15P
NITUZv1_140317	1593324	1594754	preprotein translocase, SecY subunit
NITUZv1_140321	1596497	1597498	Pseudouridylate synthase, truB
NITUZv1_140339	1613536	1614258	sugar nucleotidyltransferase II (probable glucose-1-phosphate thymidylyltransferase)
NITUZv1_140340	1614260	1614706	ribosomal protein S9P
NITUZv1_140342	1615139	1615486	ribosomal protein L18e
NITUZv1_140344	1616246	1616932	Predicted exosome subunit, UPF0023 family
NITUZv1_140348	1619149	1619361	ribosomal protein L37ae
NITUZv1_140358	1625010	1627025	Predicted glycosyltransferase involved in cell wall biogenesis
NITUZv1_140369	1635550	1636050	ribosomal protein L10e
Archaeal genomes used for the analysis
Aeropyrum pernix K1
Archaeoglobus fulgidus DSM 4304
Caldivirga maquilingensis IC-167
Cenarchaeum symbiosum A
Desulfurococcus kamchatkensis 1221n
Haloarcula marismortui ATCC 43049
Halobacterium salinarum R1
Halobacterium sp, NRC-1
Haloquadratum walsbyi DSM 16790
Halorubrum lacusprofundi ATCC 49239
Hyperthermus butylicus DSM 5456
Ignicoccus hospitalis KIN4/I
Korarchaeote OPF1-KOR
Metallosphaera sedula DSM 5348
Methanobrevibacter smithii ATCC 35061
Methanocaldococcus jannaschii DSM 2661
Methanococcoides burtonii DSM 6242
Methanococcus aeolicus Nankai-3
Methanococcus maripaludis C5
Methanococcus maripaludis C6
Methanococcus maripaludis C7
Methanococcus maripaludis S2
Methanococcus vannielii SB
Methanocorpusculum labreanum Z
Methanoculleus marisnigri JR1
Methanopyrus kandleri AV19
Methanoregula boonei 6A8
Methanosaeta thermophila PT
Methanosarcina acetivorans C2A
Methanosarcina barkeri str, Fusaro
Methanosarcina mazei Go1
Methanosphaera stadtmanae DSM 3091
Methanosphaerula palustris E1-9c
Methanospirillum hungatei JF-1
Methanothermobacter thermautotrophicus str, Delta H
Nanoarchaeum equitans Kin4-M
Natronomonas pharaonis DSM 2160
Nitrosopumilus maritimus SCM1
Nitrososphaera gargensis
Picrophilus torridus DSM 9790
Pyrobaculum aerophilum str, IM2
Pyrobaculum arsenaticum DSM 13514
Pyrobaculum calidifontis JCM 11548
Pyrobaculum islandicum DSM 4184
Pyrococcus abyssi (ENSEMBL genomes)
Pyrococcus abyssi GE5
Pyrococcus furiosus (ENSEMBL genomes)
Pyrococcus furiosus DSM 3638
Pyrococcus horikoshii (ENSEMBL genomes)
Pyrococcus horikoshii OT3
Pyrococcus kodakaraensis (ENSEMBL genomes)
Staphylothermus marinus F1
Sulfolobus acidocaldarius DSM 639
Sulfolobus solfataricus P2
Sulfolobus tokodaii str, 7
Thermococcus kodakarensis KOD1
Thermococcus onnurineus NA1
Thermofilum pendens Hrk 5
Thermoplasma acidophilum DSM 1728
Thermoplasma volcanium GSS1
Thermoproteus neutrophilus V24Sta
uncultured methanogenic archaeon RC-I

## Sheet: Table S4
Table S4. Genes potentially implicated in ammonia oxidation biochemistry in “Ca. Nitrosotenuis uzonensis”. Table adapted from Walker et al., 2010.
N. uzonensis	nt position	nt position	Annotation	N. maritimus homolog
NITUZv1_10008	7292	7609	putative Rieske [2Fe-2S] domain protein	-
NITUZv1_30097	161254	161991	Nitrilase/cyanide hydratase and apolipoprotein N-acyltransferase	Nmar_0650
NITUZv1_30273	297496	298224	Cytochrome c biogenesis protein	Nmar_0818
NITUZv1_30452	453348	453650	Rieske (2Fe-2S) domain protein	Nmar_0965
NITUZv1_40045	553080	553658	Protease inhibitor Kazal-type	Nmar_1250
NITUZv1_40122	614175	615746	blue (type1) copper domain-containing protein	Nmar_1226
NITUZv1_40157	644832	646181	NirK, nitrite reductase multicopper oxidase	Nmar_1259
NITUZv1_40304	756569	756985	blue (type1) copper domain-containing protein	Nmar_1443
NITUZv1_40352	794166	794816	ammonia monooxygenase, subunit A (amoA)	Nmar_1500
NITUZv1_40353	794919	795278	amo-associated hypothetical protein of unknown function (amoX)	Nmar_1501
NITUZv1_40354	795380	795943	ammonia monooxygenase, subunit C (amoC), #1	Nmar_1502
NITUZv1_40355	796226	796792	ammonia monooxygenase, subunit B (amoB)	Nmar_1503
NITUZv1_40428	849561	851045	proton-translocating NADH-quinone oxidoreductase, chain N	Nmar_0286
NITUZv1_40429	851054	853135	proton-translocating NADH-quinone oxidoreductase, chain L	Nmar_0285
NITUZv1_40430	853135	854706	proton-translocating NADH-quinone oxidoreductase, chain M	Nmar_0284
NITUZv1_40431	854706	855011	NADH-ubiquinone oxidoreductase chain 4L	Nmar_0283
NITUZv1_40432	854992	855504	NADH-ubiquinone/plastoquinone oxidoreductase chain 6	Nmar_0282
NITUZv1_40433	855497	855997	4Fe-4S ferredoxin iron-sulfur binding domain-containing protein	Nmar_0281
NITUZv1_40434	855997	857298	NADH dehydrogenase (quinone)	Nmar_0280
NITUZv1_40435	857299	858432	NADH dehydrogenase (quinone)	Nmar_0279
NITUZv1_40436	858435	858983	NADH dehydrogenase (ubiquinone), 30 kDa subunit	Nmar_0278
NITUZv1_40437	858993	859508	NADH-quinone oxidoreductase, B subunit	Nmar_0277
NITUZv1_40438	859552	859926	NADH-ubiquinone/plastoquinone oxidoreductase chain 3	Nmar_0276
NITUZv1_40466	882869	883336	blue (type1) copper domain-containing protein	Nmar_1142
NITUZv1_40469	884072	885553	cytochrome b/b6 domain-containing protein	Nmar_1543
NITUZv1_40501	919294	920286	putative cytochrome C biogenesis protein transmembrane region	Nmar_1144
NITUZv1_40523	936749	938023	ammonium transporter	Nmar_0588
NITUZv1_40537	947151	947657	blue (type1) copper domain-containing protein	Nmar_1307
NITUZv1_40560	960983	961546	ammonia monooxygenase, subunit C (amoC), #2	Nmar_1502
NITUZv1_40573	970251	971177	Nitroreductase family protein	Nmar_1011
NITUZv1_40605	992258	993196	blue (type1) copper domain-containing protein	Nmar_0815
NITUZv1_40606	993207	994733	cytochrome c oxidase subunit I	Nmar_0184
NITUZv1_40607	994780	995202	cytochrome c oxidase subunit II	Nmar_0183
NITUZv1_40608	995202	995462	conserved exported protein of unknown function	Nmar_0182
NITUZv1_60025	1041863	1042309	putative Iron (Metal) dependent repressor, DtxR family	Nmar_0113
NITUZv1_60267	1252246	1253817	ammonium transporter	Nmar_1698
NITUZv1_120020	1298457	1298840	transcription factor, NikR, nickel binding C-terminal	Nmar_1656
NITUZv1_120021	1298984	1300198	putative Zinc-binding lipoprotein AdcA	Nmar_1128
NITUZv1_120022	1300195	1300989	ABC transporter related	Nmar_1654
NITUZv1_120023	1300991	1301842	ABC-3 protein	Nmar_1653
NITUZv1_120025	1303506	1306247	copper resistance D domain-containing protein	Nmar_1652
NITUZv1_120026	1306340	1306957	hypothetical protein with signal-peptide and transmembrane regions	Nmar_1651
NITUZv1_120027	1306965	1307846	blue (type1) copper domain-containing protein	Nmar_1273
NITUZv1_140052	1360794	1361591	putative transcriptional regulator, ArsR family	Nmar_1352
NITUZv1_140181	1470634	1471245	Rieske (2Fe-2S) domain-containing protein	Nmar_1544
NITUZv1_140185	1472929	1473318	HxlR family transcriptional regulator	Nmar_1661
NITUZv1_140263	1538522	1539541	multicopper oxidase type 3	Nmar_1663
NITUZv1_140264	1539541	1540704	putative metal cation transporter	Nmar_1130
Reference
Walker, C.B., de la Torre, J.R., Klotz, M.G., Urakawa, H., Pinel, N., Arp, D.J. et al. (2010) Nitrosopumilus maritimus genome reveals unique mechanisms for nitrification and autotrophy in globally distributed marine crenarchaea. Proc Natl Acad Sci U S A 107: 8818-8823

## Sheet: Table S5
Table S5. Genes for potential transporters and aminopeptidases in the genome of “Ca. Nitrosotenuis uzonensis”.
N. uzonensis	nt position	nt position	Annotation	N. maritimus homolog	N. gargensis homolog
NITUZv1_10006	4467	5867	transport protein associated with Fe-S cluster assembly, sufB	Nmar_0495	Ngar_c10840
NITUZv1_10031	24221	24985	sulfur mobilizing ABC protein, ATPase	Nmar_0516	Ngar_c28770
NITUZv1_10042	31136	32128	putative low-affinity phosphate transport protein	-	Ngar_c24680, Ngar_c02542
NITUZv1_10049	35497	36756	Sodium/hydrogen exchanger	Nmar_0446	Ngar_c01260, Ngar_c25030, Ngar_c35840
NITUZv1_10054	40578	41336	putative ABC-type phosphate/phosphonate transport system, permease component	Nmar_0873	-
NITUZv1_30003	75602	76303	putative Major intrinsic protein	Nmar_0561, Nmar_0489	Ngar_c20910, Ngar_c35830
NITUZv1_30030	98061	99383	Major facilitator superfamily MFS_1	-	-
NITUZv1_30038	105153	106364	putative sodium/hydrogen exchanger	Nmar_0581	Ngar_c24300, Ngar_c00500, Ngar_c06250
NITUZv1_30054	119801	120691	putative methionine aminopeptidase	Nmar_0601	Ngar_c21230
NITUZv1_30058	125108	127459	putative amino acid permease	-	Ngar_c29470
NITUZv1_30089	154876	155880	putative Predicted inorganic ion transporter	-	-
NITUZv1_30094	158875	159513	Lysine exporter protein (LYSE/YGGA)	Nmar_0646	Ngar_c19000
NITUZv1_30099	165632	166600	oligopeptide ABC transporter (ATP-binding protein)	Nmar_0652	Ngar_c26920
NITUZv1_30357	366071	368272	Iron permease FTR1 (modular protein)	-	Ngar_c07230, Ngar_c08370
NITUZv1_30444	444090	446636	Peptidase M1 membrane alanine aminopeptidase	Nmar_0959	Ngar_c35070
NITUZv1_30521	507520	508455	dipeptide ABC transporter (ATP-binding protein)	Nmar_1064	Ngar_c18910, Ngar_c26920
NITUZv1_40044	551689	553014	putative arsenical pump-driving ATPase	-	Ngar_c04830
NITUZv1_40142	630173	631219	H(+)-transporting two-sector ATPase	Nmar_1700	Nmar_c31950
NITUZv1_40168	656037	657128	Major facilitator superfamily MFS_1	Nmar_1269	-
NITUZv1_40170	657811	658569	putative binding-protein-dependent transport system	Nmar_1283	Ngar_c10430, Ngar_c26470
NITUZv1_40171	658570	659337	aliphatic sulfonate ABC transporter (ATP-binding protein)	Nmar_1284	Ngar_c05060, Ngar_c26480, Ngar_c10420
NITUZv1_40206	688055	689197	Major facilitator superfamily MFS_1	Nmar_1316	Ngar_c04390
NITUZv1_40384	820237	820581	Large-conductance mechanosensitive channel-like protein	-	Ngar_c13730
NITUZv1_40386	821372	822847	putative cytosol aminopeptidase (Leucine aminopeptidase) (LAP) (Leucyl aminopeptidase) PepA	Nmar_0296	Ngar_c34750
NITUZv1_40388	823202	824986	putative ABC transporter related protein	Nmar_0295	Ngar_c34680
NITUZv1_40391	826141	827340	putative Na(+)/H(+) antiporter	-	Ngar_c13030
NITUZv1_40396	831047	831886	Uncharacterized mechanosensitive ion channel mscS family protein	Nmar_0971, Nmar_1335	Ngar_c23990
NITUZv1_40523	936749	938023	ammonium transport protein (Amt family)	Nmar_0588, Nmar1698	Ngar_c30510, Ngar_14320, Ngar_c33590
NITUZv1_40563	963205	964500	Amino acid permease-associated region	Nmar_1769	Ngar_c01320, Ngar_c20390
NITUZv1_40577	972696	973655	putative Na+/Ca+ antiporter, CaCA family	Nmar_0590	Ngar_c15510
NITUZv1_40578	973659	975074	Sodium-dependent dicarboxylate transporter sdcS	-	-
NITUZv1_60050	1062157	1062918	ABC-2 type transporter	Nmar_0091	Ngar_c26640
NITUZv1_60051	1062902	1063837	ABC transporter related	Nmar_0090	Ngar_c26650
NITUZv1_60245	1235258	1236235	Phosphate uptake regulator, PhoU	Nmar_1717	Ngar_c11070
NITUZv1_60250	1240074	1240784	lipoprotein-releasing system (ABC transporter), ATP-binding protein lolD	Nmar_1713	Ngar_c25070, Ngar_c33610
NITUZv1_60254	1243116	1244672	putative ABC1 family protein	Nmar_1709	Ngar_c26430
NITUZv1_60265	1250358	1251407	H(+)-transporting two-sector ATPase	Nmar_1700	Ngar_c31950
NITUZv1_60267	1252246	1253817	putative ammonium transporter	Nmar_1698, Nmar_0588	Ngar_c33590, Ngar_c14320, Ngar_c30510
NITUZv1_60275	1261397	1261708	H+ transporting two-sector ATPase C subunit	Nmar_1688	Ngar_c31930
NITUZv1_120020	1298457	1298840	putative nickel-responsive regulator 1	Nmar_1656	Ngar_c00300, Ngar_c27620
NITUZv1_120022	1300195	1300989	Zinc uptake system ATP-binding protein zurA	Nmar_1654, Nmar_0329	Ngar_c27600, Ngar_c00280, Ngar_c06710
NITUZv1_120023	1300991	1301842	ABC-type Mn2 /Zn2 transport system, permease component	Nmar_1653	Ngar_c27590, Nmar_c00270
NITUZv1_140060	1367513	1368190	Phosphate uptake regulator	Nmar_0484	Ngar_c09840
NITUZv1_140061	1368192	1369031	high-affinity phosphate transport protein (ABC superfamily, atp_bind)	Nmar_0483	Ngar_c09820
NITUZv1_140062	1369028	1369945	Phosphate transport system permease protein pstA	Nmar_0482	Ngar_c09810
NITUZv1_140063	1369942	1370913	Phosphate transport system permease protein pstC	Nmar_0481	Ngar_c09800
NITUZv1_140064	1371043	1372080	putative Phosphate uptake regulator, PhoU	Nmar_1604	Ngar_c35730, Ngar_c34920
NITUZv1_140066	1372963	1374315	Phosphate ABC transporter, periplasmic phosphate-binding protein	Nmar_0479	Ngar_c09800
NITUZv1_140090	1393304	1394365	putative Uncharacterized transporter MTH_841	Nmar_0463	-
NITUZv1_140115	1413805	1414935	Phosphate uptake regulator, PhoU	Nmar_1604	Ngar_c35730, Ngar_c34920
NITUZv1_140121	1418806	1419555	High-affinity nickel-transporter	Nmar_1153	-
NITUZv1_140121	1418806	1419555	High-affinity nickel-transporter	Nmar_1153	Nmar_c31950
NITUZv1_140132	1425979	1426647	Major intrinsic protein	Nmar_0489, Nmar_0561	Ngar_c35830
NITUZv1_140225	1506310	1507332	Mg2 transporter protein CorA family protein	Nmar_0303	Ngar_c26860
NITUZv1_140264	1539541	1540704	putative metal cation transporter (putatively Zinc)	Nmar_1130, Nmar_1662	Ngar_c23350
NITUZv1_140265	1540701	1542104	Cation diffusion facilitator family transporter	Nmar_0332	Ngar_c10630
NITUZv1_140281	1563948	1564430	MgtC family magnesium (Mg2+) transporter (fragment)	-	Ngar_c35480
NITUZv1_140382	1644561	1645574	putative ABC transporter (ATP-binding protein)	Nmar_0475	Ngar_c06490, Ngar_c26650
NITUZv1_140383	1645571	1646347	ABC-2 type transporter	Nmar_0476	Ngar_c06500

## Sheet: Table S6
Table S6. Enzymes of the carbon-fixing 3-hydroxypropionate/4-hydroxybutyrate pathway in “Ca. Nitrosotenuis uzonensis”
N. uzonensis	nt position	nt position	Annotation	N. maritimus homolog
NITUZv1_30440	440730	441125	Glyoxalase/bleomycin resistance protein/dioxygenase	Nmar_0953
NITUZv1_30441	441126	442718	Methylmalonyl-CoA epimerase, Methylmalonyl-CoAmutase	Nmar_0954
NITUZv1_30446	446916	447338	fragment of Methylmalonyl-CoA mutase large subunit (MCM-alpha)	Nmar_0958
NITUZv1_30486	481618	482757	3-Hydroxybutyryl-CoA dehydrogenase	Nmar_1028
NITUZv1_40030	538715	539659	Succinate semialdehyde reductase (iron-containing alcohol dehydrogenase)	Nmar_1110, Nmar_0161
NITUZv1_40192	676588	677349	3-hydroxybutyryl-CoA dehydratase	Nmar_1308
NITUZv1_40440	860521	861057	Biotin/lipoyl attachment domain-containing protein	Nmar_0274
NITUZv1_40441	861036	862532	Biotin carboxylase 1	Nmar_0273
NITUZv1_40442	862529	864076	Propionyl-CoA carboxylase / Acetyl-CoA carboxylase	Nmar_0272
NITUZv1_140005	1316825	1318021	Acetoacetyl-CoA-ketothiolase	Nmar_1631
NITUZv1_140127	1422146	1424242	4-Hydroxybutyryl-CoA synthetase/4-Hydroxybutyrate-CoA ligase	Nmar_0206
NITUZv1_140137	1429896	1431284	Succinyl-CoA reductase	Nmar_1608
NITUZv1_140140	1436697	1438196	4-Hydroxybutyryl-CoA dehydratase	Nmar_0207
-	-	-	Acetoacetyl-CoA-ketothiolase	Nmar_0841
-	-	-	3-Hydroxypropionyl-CoA synthetase/Acryloyl-CoA reductase	-
-	-	-	Malonyl-CoA reductase, Malonate semialdehyde reductase	-

## Sheet: Table S7
Table S7. Genes potentially involved in F420 biosynthesis in “Ca. Nitrosotenuis uzonensis”
N. uzonensis	nt position	nt position	Annotation	N. maritimus homolog
NITUZv1_10086	68783	69901	FO synthase subunit	Nmar_0554
NITUZv1_30043	110126	111379	FO synthase subunit 2	Nmar_0592
NITUZv1_30044	111376	112545	FO synthase subunit 1	Nmar_0593
NITUZv1_30060	128491	129129	2-phospho-L-lactate guanylyltransferase	Nmar_0625
NITUZv1_30061	129131	130051	LPPG:FO 2-phospho-L-lactate transferase	Nmar_0626
NITUZv1_30105	170791	171525	F420-0:gamma-glutamyl ligase	Nmar_0667
NITUZv1_30193	242511	243608	FO synthase subunit	Nmar_0742
NITUZv1_60237	1224981	1226552	1-pyrroline-5-carboxylate dehydrogenase	-

## Sheet: Table S8
Table S8. List of genes implicated in chemotaxis that are present in the genome of “Ca. Nitrosotenuis uzonensis”. These genes are
absent from the genomes of N. maritimus SCM1 and “Ca. C. symbiosum”. "Ca. N. limnia" SFB1 and "Ca. N. gargensis" Ga9.2 are used as reference.
N. uzonensis	nt position	nt position	Annotation	N. limnia homolog	N. gargensis homolog
NITUZv1_30302	319891	320580	putative archaeal preflagellin peptidase, FlaK	Nlim_0515	Ngar_c08050
NITUZv1_30395	397081	397470	Chemotaxis protein CheY homolog	Nlim_0606	Ngar_c10200
NITUZv1_30512	500957	501319	Chemotaxis protein CheY homolog	Nlim_0739	Ngar_c10200
NITUZv1_40071	572866	573939	Methyl-accepting chemotaxis sensory transducer	-	Ngar_c10220
NITUZv1_40075	576432	578516	putative methyl-accepting chemotaxis protein	-	Ngar_c10230
NITUZv1_100001	1278072	1278470	putative flagellin 2 (fragment); FlaB	Nlim_0489, Nlim_0490, Nlim_0491, Nlim_0493	Ngar_c10080
NITUZv1_100002	1278593	1278808	putative flagellin 2 (fragment); FlaB	Nlim_0489, Nlim_0490, Nlim_0491, Nlim_0493	Ngar_c10080
NITUZv1_110001	1279843	1280355	putative flagellin 2 (fragment); FlaB	Nlim_0489, Nlim_0490, Nlim_0491, Nlim_0493	Ngar_c10080
NITUZv1_120002	1283579	1284055	putative flagellar protein FlaG	Nlim_0486	Ngar_c10100
NITUZv1_120003	1284071	1284595	putative flagella assembly protein FlaF	Nlim_0485	Ngar_c10130
NITUZv1_120004	1284702	1285403	Flagellar accessory protein FlaH	Nlim_0484	Ngar_c10120
NITUZv1_120005	1285429	1287102	putatively flagellar protein homolog (FlaI)	Nlim_0483	Ngar_c10140
NITUZv1_120006	1287099	1288592	putative flagella accessory protein J (FlaJ)	Nlim_0482	Ngar_c10130
NITUZv1_120007	1288665	1289309	Chemotaxis protein CheW (modular protein)	Nlim_0480	Ngar_c10210
NITUZv1_120009	1289826	1290890	Chemotaxis response regulator protein-glutamate methylesterase (CheB)	Nlim_0478	Ngar_c10190
NITUZv1_120010	1290877	1292418	putative chemotaxis histidine kinase related protein (CheA)	Nlim_0477	Ngar_c10180
NITUZv1_120011	1292428	1293159	putative CheC protein, inhibitor of MCP methylation	Nlim_0475	Ngar_c10170
NITUZv1_120012	1293156	1293668	Chemoreceptor glutamine deamidase CheD	Nlim_0474	Ngar_c10160
NITUZv1_120013	1293665	1294477	putative Chemotaxis protein methyltransferase (CheR)	Nlim_0473	Ngar_c10150
NITUZv1_120014	1294622	1295119	Chemotaxis protein CheW	-	Ngar_c10210
NITUZv1_120015	1295116	1295496	Chemotaxis protein CheY	Nlim_0472	Ngar_c10200
NITUZv1_120016	1295496	1296110	putative chemotaxis protein CheC	-	Ngar_c10170

## Sheet: Table S9
Table S9. Genes potentially involved in the cell division of “Ca. Nitrosotenuis uzonensis”
N. uzonensis	nt position	nt position	Annotation	N. maritimus homolog
NITUZv1_30087	152843	154234	protein of unknown function (artubulin-like)	-
NITUZv1_30138	198662	199609	conserved protein of unknown function (CdvA-like)	Nmar_0700
NITUZv1_30271	295667	296323	SNF7 (CdvB-like)	Nmar_0816
NITUZv1_40016	528747	529946	AAA ATPase central domain protein (CdvC-like)	Nmar_1088
NITUZv1_40160	649006	649950	tubulin/FtsZ GTPase	Nmar_1262
NITUZv1_60087	1108992	1109642	putative SNF7 (CdvB-like)	Nmar_0061
NITUZv1_60122	1136212	1136853	conserved protein of unknown function (CdvB-like)	Nmar_0061

## Sheet: Table S10
Table S10. Oligonucleotide primer sets used in PCR testing of enrichment purity
Primer pair	Primer name	Target gene	Specificity	Annealing temperature [°C]	Reference
A	27f	16S rRNA	Bacteria	54	Lane, 1991
	1492R	16S rRNA	Bacteria and Archaea	54-56	Lane, 1991
B	616V	16S rRNA	Bacteria	54	Juretschko et al., 1998
	1492R	16S rRNA	Bacteria and Archaea	54-56	Lane, 1991
C	616V	16S rRNA	Bacteria	54	Juretschko et al., 1998
	1390R	16S rRNA	Bacteria and Archaea	54-56	Zheng, 1996
References
Juretschko, S., Timmermann, G., Schmid, M., Schleifer, K.H., Pommerening-Röser, A., Koops, H.P., and Wagner, M. (1998) Combined molecular and conventional analyses of nitrifying bacterium diversity in activated sludge: Nitrosococcus mobilis and Nitrospira-like bacteria as dominant populations. Appl Environ Microbiol 64: 3042-3051.
Lane, D.J. (1991) Nucleic acid techniques in bacterial systematics. In. Stackebrandt, E.G., and Goodfellow, M. (eds). Chichester, New York: John Wiley & Sons Ltd., pp. 115-175.
Zheng D, Alm EW, Stahl DA, Raskin L. Characterization of Universal Small-Subunit rRNA Hybridization Probes for Quantitative Molecular Microbial Ecology Studies. Appl. Environ. Microbiol. 62, 4504-4513 (1996).
